# Supplementary material for: Women with Cervical High-Risk Human Papillomavirus: Be Aware of Your Anus! The ANGY Cross-Sectional Clinical Study
Source: Cancers (Basel). 2022 Oct 18;14(20):5096. doi: 10.3390/cancers14205096 (PMC9600245; doi:10.3390/cancers14205096)
Supplement: Supplementary file 1 [file cancers-14-05096-s001.zip]

Archive with 1 entries (1 files):
- cancers-1899040-supplementary.pdf
